# Supplementary material for: Protective effect of a first SARS-CoV-2 infection from reinfection: a matched retrospective cohort study using PCR testing data in England
Source: Epidemiol Infect. 2022 May 24;150:e109. doi: 10.1017/S0950268822000966 (PMC9171058; doi:10.1017/S0950268822000966)
Supplement: Supplementary file 1 [file S0950268822000966sup001.zip]

Archive with 3 entries (3 files):
- S2_supp_table1_Sgene.docx
- S1_supp_table1_symptoms.docx
- Supplmentary_fig_1.PNG
